# Supplementary material for: A Portable Triboelectric Nanogenerator Based on Dehydrated Nopal Powder for Powering Electronic Devices
Source: Sensors (Basel). 2023 Apr 22;23(9):4195. doi: 10.3390/s23094195 (PMC10180813; doi:10.3390/s23094195)
Supplement: Supplementary file 1 [file sensors-23-04195-s001.zip]

Archive with 6 entries (6 files):
- Figure S1 updated.tiff
- sensors-2328396-Supplementary Information.pdf
- Video_S1.mp4
- Video_S2.mp4
- Video_S3.mp4
- Video_S4.mp4
